# Supplementary material for: A putative glucose 6-phosphate isomerase has pleiotropic functions on virulence and other mechanisms in Acidovorax citrulli
Source: Front Plant Sci. 2023 Nov 7;14:1275438. doi: 10.3389/fpls.2023.1275438 (PMC10664246; doi:10.3389/fpls.2023.1275438)
Supplement: Supplementary file 3 [file Table_3.xlsx]

## Sheet: Sheet1
Supplementary Table 3. Classification of more abundant (> 2-fold change) proteins in Ac compared with gpiAc:Tn5 using clusters of orthologous groups
COG function	Accession	Gene function	fold change	p-value	included in other group
C (Energy production and conversion)	ATG93413	acyl-CoA dehydrogenase		*
	ATG94865	cytochrome-c oxidase, cbb3-type subunit I		*
	ATG95078	NADH-quinone oxidoreductase subunit H		*
	ATG95327	cytochrome c4		*
	ATG96306	indolepyruvate ferredoxin oxidoreductase		*
	ATG93739	cytochrome c1	2.12	0.033
D (Cell cycle control, cell division, chromosome partitioning)	ATG96770	ParA family protein	3.47	0.009
E (Amino Acid metabolism and transport)	ATG93315	DNA-binding protein YbiB		*
	ATG93423	HAD-IB family hydrolase		*
	ATG95065	cysteine synthase		*
	ATG95284	imidazoleglycerol-phosphate dehydratase		*
	ATG96546	dipeptidase PepE		*
F (Nucleotide metabolism and transport)	ATG94439	nicotinate phosphoribosyltransferase		*
G (Carbohydrate metabolism and transport)	ATG96717	dTDP-4-dehydrorhamnose 3,5-epimerase	2.2	0.019
H (Coenzyme transport and metabolism)	ATG93400	heme biosynthesis protein HemY		*
I (Lipid metabolism)	ATG93950	3-oxoadipyl-CoA thiolase		*
	ATG94022	alpha/beta hydrolase		*
	ATG94069	acetyl-CoA C-acyltransferase		*
	ATG95630	NAD(P)-dependent oxidoreductase		*
	ATG96375	phospholipase		*
	ATG96632	3-hydroxybutyryl-CoA dehydrogenase		*
J (Translation)	ATG93492	tRNA (guanosine(37)-N1)-methyltransferase TrmD		*
	ATG94018	transcription elongation factor GreAB		*
	ATG95088	30S ribosomal protein S15		*
	ATG96207	16S rRNA (uracil(1498)-N(3))-methyltransferase		*
K (Transcription)	ATG95985	transcriptional regulator		*
	ATG96529	DNA-binding response regulator		*
L (Replication and repair)	ATG92883	IS110 family transposase		*
M (Cell wall/membrane/envelop biogenesis)	ATG92950	MexC family multidrug efflux RND transporter periplasmic adaptor subunit		*
	ATG93209	protein TolA		*
	ATG93495	N-acetyltransferase		*
	ATG94038	cell shape determination protein CcmA		*
	ATG95465	UDP-3-O-[3-hydroxymyristoyl] N-acetylglucosamine deacetylase		*
	ATG95094	N-acetyltransferase	2.17	0.049
	ATG97113	phospholipase	2.04	0.022
N (Cell motility)	ATG95368	methyl-accepting chemotaxis protein		*	T
	ATG95486	methyl-accepting chemotaxis protein		*	T
	ATG96859	methyl-accepting chemotaxis protein		*	T
O (post-translational modification, protein turnover, and chaperones)	ATG93868	glutaredoxin 3		*
P (Inorganic ion transport and metabolism)	ATG94878	bacterioferritin		*
	ATG94991	bacterioferritin		*
S (Function Unknown)	ATG92834	hypothetical protein CQB05_01175		*
	ATG93002	DUF839 domain-containing protein		*
	ATG93138	hypothetical protein CQB05_02975		*
	ATG93472	hypothetical protein CQB05_05010		*
	ATG93689	DUF502 domain-containing protein		*
	ATG93960	DUF490 domain-containing protein		*
	ATG94794	hypothetical protein CQB05_12755		*
	ATG95724	hypothetical protein CQB05_18210		*
	ATG95938	2,5-didehydrogluconate reductase DkgB		*
	ATG96320	SET domain-containing protein-lysine N-methyltransferase		*
	ATG96337	short-chain dehydrogenase		*
	ATG96510	hypothetical protein CQB05_22885		*
	ATG96799	TIGR03862 family flavoprotein		*
T (Signal Transduction)	ATG94309	hybrid sensor histidine kinase/response regulator		*
U (Intracellular trafficking and secretion)	ATG93885	signal recognition particle-docking protein FtsY		*
V (Defense mechanisms)	ATG93743	lipoprotein-releasing system ATP-binding protein LolD		*
	ATG96289	AcrB/AcrD/AcrF family protein		*
* Indicates that the protein is only detected in Ac
