# Supplementary material for: A putative glucose 6-phosphate isomerase has pleiotropic functions on virulence and other mechanisms in Acidovorax citrulli
Source: Front Plant Sci. 2023 Nov 7;14:1275438. doi: 10.3389/fpls.2023.1275438 (PMC10664246; doi:10.3389/fpls.2023.1275438)
Supplement: Supplementary file 4 [file Table_4.xlsx]

## Sheet: Sheet1
Supplementary Table 4. Classification of more abundant (> 2-fold change) proteins in gpiAc:Tn5 compared with Ac using clusters of orthologous groups
COG function	Accession	Gene function	fold change	p-value	included in other group
C (Energy production and conversion)	ATG94554	aldo/keto reductase	0.41	0.001
	ATG92645	acyl-CoA dehydrogenase		*
	ATG93705	glycerophosphodiester phosphodiesterase		*
	ATG94012	NAD(P)H-dependent oxidoreductase		*
	ATG95183	FAD-dependent oxidoreductase		*	H
	ATG94424	monovalent cation/H+ antiporter subunit A		*	P
D (Cell cycle control, cell division, chromosome partitioning)	ATG94855	cell division protein ZapA		*
E (Amino Acid metabolism and transport)	ATG92959	VOC family protein		*
	ATG94308	glycine cleavage system protein H		*
	ATG95182	tryptophan 2,3-dioxygenase		*
	ATG95220	OHCU decarboxylase		*
	ATG96558	hydroxymethylglutaryl-CoA lyase		*
	ATG96931	ABC transporter substrate-binding protein		*
F (Nucleotide metabolism and transport)	ATG95195	adenosine deaminase		*
	ATG96240	NUDIX hydrolase		*
G (Carbohydrate metabolism and transport)	ATG95219	allantoinase PuuE		*
	ATG95271	D-hexose-6-phosphate mutarotase		*
	ATG96638	PTS fructose transporter subunit EIIBC		*
	ATG96676	trehalose-phosphatase		*
H (Translation)	ATG93856	dethiobiotin synthase		*
	ATG93872	molybdopterin-synthase adenylyltransferase MoeB		*
	ATG95634	16S rRNA (cytidine(1402)-2'-O)-methyltransferase		*
	ATG95805	glutamate--cysteine ligase		*
	ATG96296	bifunctional [glutamate--ammonia ligase]-adenylyl-L-tyrosine phosphorylase/[glutamate--ammonia-ligase] adenylyltransferase		*
I (Lipid metabolism)	ATG94531	alpha/beta hydrolase		*
	ATG95002	alpha/beta hydrolase		*
	ATG96154	acetyl-CoA C-acyltransferase		*
	ATG96979	squalene synthase HpnD		*
	ATG94311	short-chain dehydrogenase		*	Q
J (Translation)	ATG93276	tRNA (adenosine(37)-N6)-threonylcarbamoyltransferase complex transferase subunit TsaD		*
	ATG95127	tRNA pseudouridine(38-40) synthase TruA		*
	ATG95169	30S ribosomal protein S20		*
	ATG96179	ribonuclease P		*
	ATG96211	ribosomal RNA small subunit methyltransferase A		*
	ATG96241	tRNA 2-thiouridine(34) synthase MnmA		*
K (Transcription)	ATG94645	XRE family transcriptional regulator		*
	ATG96436	peptidase		*
	ATG94807	bifunctional (p)ppGpp synthetase/guanosine-3',5'-bis(diphosphate) 3'-pyrophosphohydrolase		*	T
L (Replication and repair)	ATG94382	exodeoxyribonuclease I		*
	ATG94478	type I restriction endonuclease subunit R		*
	ATG94683	Arc family DNA-binding protein		*
	ATG95803	recombinase		*
	ATG96647	Holliday junction branch migration protein RuvA		*
	ATG96650	Holliday junction branch migration DNA helicase RuvB		*
M (Cell wall/membrane/envelop biogenesis)	ATG93687	curli production assembly/transport component CsgG		*
	ATG93815	hypothetical protein CQB05_07060		*
	ATG96301	transglycosylase		*
N (Cell motility)	ATG96524	flagellar basal body protein FliL		*
	ATG95481	hypothetical protein CQB05_16795	0.34	0.012	U
O (post-translational modification, protein turnover, and chaperones)	ATG93010	NrdH-redoxin	0.47	0.011
	ATG93021	Fe-S protein assembly co-chaperone HscB		*
	ATG93966	peptidase		*
	ATG95167	2-oxoglutarate-dependent dioxygenase		*
	ATG96373	tRNA (adenosine(37)-N6)-threonylcarbamoyltransferase complex dimerization subunit type 1 TsaB		*
	ATG97141	glutathione S-transferase		*
P (Inorganic ion transport and metabolism)	ATG94834	GTPase	0.49	0.016
	ATG94996	DUF4198 domain-containing protein	0.44	0.005
	ATG96058	glucan biosynthesis protein D	0.22	0.029
	ATG93461	iron-regulated protein		*
	ATG94056	amino acid ABC transporter permease		*
	ATG94851	ABC transporter substrate-binding protein		*
	ATG96115	cobalamin biosynthesis protein CbiM		*
	ATG96986	TonB-dependent siderophore receptor		*
Q (Secondary Structure)	ATG93447	carboxymethylenebutenolidase		*
	ATG96035	salicylate hydroxylase		*
S (Function Unknown)	ATG94901	type VI secretion system baseplate subunit TssF	0.49	0.038
	ATG95863	DUF493 domain-containing protein	0.46	0.02
	ATG94374	hypothetical protein CQB05_10275	0.39	0.011
	ATG92737	phosphohydrolase		*
	ATG92851	nucleoid-associated protein, YbaB/EbfC family		*
	ATG92905	histone		*
	ATG93800	HlyC/CorC family transporter		*
	ATG94178	HAD family hydrolase		*
	ATG94653	Cluster of DUF2303 domain-containing protein (ATG94653.1)		*
	ATG95023	hypothetical protein CQB05_14150		*
	ATG95113	hypothetical protein CQB05_14665		*
	ATG95510	DUF1840 domain-containing protein		*
	ATG95746	Cluster of hypothetical protein CQB05_18345 (ATG95746.1)		*
	ATG95980	hypothetical protein CQB05_19655		*
	ATG96110	flavin reductase family protein		*
	ATG96655	DUF4136 domain-containing protein		*
	ATG96726	hypothetical protein CQB05_24165		*
	ATG96911	HAD family hydrolase		*
	ATG97075	hypothetical protein CQB05_20140		*
T (Signal Transduction)	ATG92668	bifunctional diguanylate cyclase/phosphodiesterase		*
	ATG93626	hybrid sensor histidine kinase/response regulator		*
	ATG94856	bifunctional diguanylate cyclase/phosphodiesterase		*
	ATG96412	two-component system response regulator		*
U (Intracellular trafficking and secretion)	ATG96307	preprotein translocase subunit YajC		*
* Indicates that the protein is only detected in gpiAc:Tn5
